# Supplementary material for: Molecular Interplay between Non-Host Resistance, Pathogens and Basal Immunity as a Background for Fatal Yellowing in Oil Palm (Elaeis guineensis Jacq.) Plants
Source: Int J Mol Sci. 2023 Aug 18;24(16):12918. doi: 10.3390/ijms241612918 (PMC10454536; doi:10.3390/ijms241612918)
Supplement: Supplementary file 1 [file ijms-24-12918-s001.zip]

Archive with 7 entries (7 files):
- Bittencourt et al_Figure S01.jpg
- Bittencourt et al_Figure S02.jpg
- Bittencourt et al_STable 1.xlsx
- Bittencourt et al_STable 2.xlsx
- Bittencourt et al_STable 3.xlsx
- Bittencourt et al_STable 4.xlsx
- Bittencourt et al_STable 5.xlsx
