# Supplementary material for: Molecular Interplay between Non-Host Resistance, Pathogens and Basal Immunity as a Background for Fatal Yellowing in Oil Palm (Elaeis guineensis Jacq.) Plants
Source: Int J Mol Sci. 2023 Aug 18;24(16):12918. doi: 10.3390/ijms241612918 (PMC10454536; doi:10.3390/ijms241612918)
Supplement: Supplementary file 1 [file ijms-24-12918-s001.zip › Bittencourt et al_STable 1.xlsx]

## Sheet: STable 1
Table S1. Codes and geographical coordinates of sampling sites
Dry Period				Wet Period
FY symptomatic plants		FY asymptomatic plants		FY symptomatic plants		FY asymptomatic plants
Code	Coordinates	Code	Coordinates	Code	Coordinates	Code	Coordinates
Symptomatic Plant 1 – SP1	S 01º15004', W 48°13897'	Asymptomatic Plant 1 – AP1	S 01°15061', W 48°13921'	Symptomatic Plant 1 – SP1	S 01º15004', W 48°13897'	Asymptomatic Plant 1 – AP1	S 01°15061', W 48°13921'
Symptomatic Plant 2 – SP2	S 01º15031', W 48°13882'	Asymptomatic Plant 2 – AP2	S 01°15024', W 48°13915'	Symptomatic Plant 2 – SP2	S 01º15031', W 48°13882'	Asymptomatic Plant 2 – AP2	S 01°15024', W 48°13915'
Symptomatic Plant 3 – SP3	S 01º15021', W 48°13885'	Asymptomatic Plant 3 – AP3	S 01°15030', W 48°13913'	Symptomatic Plant 3 – SP3	S 01º15021', W 48°13885'	Asymptomatic Plant 3 – AP3	S 01°15030', W 48°13913'
Symptomatic Plant 4 – SP4*	S 01º15054', W 48°13893'	Asymptomatic Plant 4 – AP4	S 01°15039', W 48°13911'	Symptomatic Plant 4 – SP4	S 01º15054', W 48°13893'	Asymptomatic Plant 4 – AP4	S 01°15039', W 48°13911'
Symptomatic Plant 5 – SP5	S 01º15058', W 48°13884'	Asymptomatic Plant 5 – AP5	S 01°15037', W 48°13921'	Symptomatic Plant 5 – SP5	S 01º15058', W 48°13884'	Asymptomatic Plant 5 – AP5	S 01°15037', W 48°13921'
Symptomatic Plant 6 – SP6	S 01º15002', W 48°13889'	Asymptomatic Plant 6 – AP6	S 01°15026', W 48°13922'	Symptomatic Plant 6 – SP6*	S 01º15002', W 48°13889'	Asymptomatic Plant 6 – AP6	S 01°15026', W 48°13922'
				Symptomatic Plant 7 – SP7	S 01°15015', W 48°13918'	Asymptomatic Plant 7 – AP7	S 01°15061', W 48°13923'
				Symptomatic Plant 8 – SP8	S 01°15014', W 48°13818'	Asymptomatic Plant 8 – AP8	S 01°15031', W 48°13929'
(*) plant that was replaced in the Wet Period (DP) due to worsening symptoms and death.
