# Supplementary material for: Molecular Interplay between Non-Host Resistance, Pathogens and Basal Immunity as a Background for Fatal Yellowing in Oil Palm (Elaeis guineensis Jacq.) Plants
Source: Int J Mol Sci. 2023 Aug 18;24(16):12918. doi: 10.3390/ijms241612918 (PMC10454536; doi:10.3390/ijms241612918)
Supplement: Supplementary file 1 [file ijms-24-12918-s001.zip › Bittencourt et al_STable 2.xlsx]

## Sheet: STable 2
Supplementary Table S2. Physical-chemical characteristics of the soil (A) and chemical from the leaves (B) of FY asymptomatic and symptomatic oil palm plants sampled in two time-points: Dry period – DP and Wet period – WP.
			Macronutrient							Micronutrient							pH H2O*	CEC	Acidity_H_Al	V	m	OM	Sum of bases			ISNa			Granulometric Composition
Soil elements/Assorted Complex	Dry Period		P	K+	Ca2+	Mg2+	S	Cl-	C	B	Cu	Fe	Mn	Zn	Na+	Al3+													Clay	Sand	Silt
			mg/kg															cmolc/dm³		(V%)	(M%)	(g/kg)	(g/kg)			(%)			g/kg
		Asymptomatic	1.35±0.08	15.64±1.34	203.74±20.15	20.26±2.56	18.82±1.83	27.54±2.47	4.75	0.09±0.01	0.15±0.03	484.05±67.03	1.08±0.23	0.63±0.05	10.73±0.92	24±3	4.97	5.18±0.2	3.9±0.14	24.33±1.14	17.5±2.25	8.17±1.01	1.28±0.09			3.67±0.45			250.00±7.68	717.67±9.32	33.33±7.45
		Symptomatic	1.13±0.06*	13.69±0.94	170.34±14.25	24.31±1.81	20.78±1.29	17.28±1.75*	3.3*	0.09±0.01	0.15±0.02	449.37±47.4	0.92±0.16	0.48±0.04*	8.05±0.65*	27±2.12	4.72*	4.95±0.14	3.8±0.1	22.5±0.8	21.17±1.59	5.7±0.71*	1.15±0.06			3.17±0.32			245.83±5.43	720.83±6.59	33.33±5.27
	Wet Period		Macronutrient							Micronutrient							pH H2O*	CEC	Acidity_H_Al	V	m	OM	Ca+Mg	Ca/Mg	Mg/CEC	Ca/CEC	H+Al/CEC	K/CEC	Granulometric Composition
			P	K+	Ca2+	Mg2+	S	Cl-	C	B	Cu	Fe	Mn	Zn	Na+	Al3+													Clay	Sand	Silt
			mg/kg															cmolc/dm³		(V%)	(M%)	(g/kg)	cmolc/dm³	(%)					g/kg
		Asymptomatic	1.48±0.18	20.04±2.25	47.6±6.49	22.8±9.15	ND		ND	ND	0.49±0.05	246.88±3.9	6.5±0.69	0.85±0.15	1.63±0.26	61.88±4.87	4.1	3.57±0.21	3.08±0.2	13.83±2.7	59.83±5.24	11.33±0.78	0.43±0.11	2.05±0.45	5.55±2.71	6.75±1.17	86.85±2.85	1.48±0.19	217.5±11.98	716.25±16.52	66.25±10.97
		Symptomatic	1.15±0.12	19.99±1.59	50.1±4.59*	13.68±6.47	ND		ND	ND	0.5±0.03	243.38±2.76	5.13±0.49	1.19±0.11*	1.5±0.19	56.25±3.44	4.1	2.79±0.15**	2.35±0.14***	15.67±1.91	59.17±3.71	12.83±0.55	0.38±0.08	2.33±0.32	4.12±1.92	9.4±0.82*	84.15±2.01	1.92±0.14*	188.75±8.47*	738.75±11.58	72.50±7.76
	Comparison Between Dry and Wet Periods		P< 0.5416	P< 0.0035	P< 0.0001	P< 0.6751		P< 0.0001			P< 0.0001	P< 0.0001	P< 0.0001	P< 0.0002	P< 0.0001	P< 0.0001	P<.0001	P<.0001	P<.0001	P<.0001	P<.0001	P<.0001							P<.0001	P< 0.37	P<0.0004
			Macronutrient							Micronutrient
Leaves elements	Dry Period		N	P	K+	Ca2+	Mg2+	S	C	B	Cu	Fe	Mn	Zn	Cl
			%								mg/kg
		Asymptomatic	2.11±0.31	0.23±0.01	0.85±0.12	0.28±0.06	0.13±0.03	0.21±0.1	ND	8.04±1.21	5.24±0.8	603.28±179.67	222.25±48.14	27.62±5.53	1.17±0.12
		Symptomatic	2.64±0.22	0.2±0.01*	0.88±0.08	0.31±0.04	0.14±0.02	0.21±0.07	ND	7.31±0.86	5.93±0.57	331.01±127.04*	208.8±34.04	19.62±3.91	1.17±0.09
	Wet Period		Macronutrient							Micronutrient									Pb	Cr	C_N	OM	pH H2O*
			N	P	K+	Ca2+	Mg2+	S	C	B	Cu	Fe	Mn	Zn	Cl	Ni	Zn	Cd
			%								mg/kg											(g/kg)	%
		Asymptomatic	0.79±0.17	0.36±0.04	1.4±0.1	0.4±0.06	0.09±0.02	0.3±0.04	53.7±0.56	ND	10.38±2.79	564.25±255.1	130.5±50.36	20±8.26	24.25±3.55	47.38±14.28	20±8.26	3.38±0.65	44.25±3.6	39.5±8.71	78.7±18.29	92.61±0.98	6.43±0.14
		Symptomatic	0.79±0.12	0.37±0.03	1.35±0.07	0.26±0.04*	0.06±0.01	0.28±0.03	53.26±0.4	ND	8±1.97	506.63±180.39	62.75±35.61	9.13±5.84	24.38±2.51	26.63±10.1	9.13±5.84	2.5±0.46	40.13±2.55	25.25±6.16	81.8±12.93	91.86±0.69	6.61±0.1
	Comparison Between Dry and Wet Periods		P< 0.0001	P< 0.0004	P< 0.0004	P< 0.158	P< 0.0055				P< 0.0339	P< 0.6603	P< 0.0155	P< 0.2289	P< 0.0001
Legend: The values represent an average of five samples, followed by the standard deviation of the mean. The asterisks indicate a significant difference between the two groups (t-test).* p ≤ 0.05; ** p ≤ 0.01; *** p ≤ 0.001; **** p ≤ 0.0001. PH H2O: pH of the soil in water; P: Phosphorus; Ca2+: Calcium; Mg2+: Magnesium; K+: Potassium; Na+: Sodium; Al3+: Aluminum; CEC: Cation exchange capacity; V:…
