# Supplementary material for: Molecular Interplay between Non-Host Resistance, Pathogens and Basal Immunity as a Background for Fatal Yellowing in Oil Palm (Elaeis guineensis Jacq.) Plants
Source: Int J Mol Sci. 2023 Aug 18;24(16):12918. doi: 10.3390/ijms241612918 (PMC10454536; doi:10.3390/ijms241612918)
Supplement: Supplementary file 1 [file ijms-24-12918-s001.zip › Bittencourt et al_STable 3.xlsx]

## Sheet: STable 3
Supplementary Table S3. List of metabolites identified in the leaves of oil palm plants via metabolomics analysis comparing asymptomatic plants between periods - AP, after submitting the differentially expressed (DE) peaks to the pathway topology analysis module in MetaboAnalyst 5.0. FDR: False Discovery Rate; and FC: Fold Change.
Query Mass	Matched.Compound	Matched.Form	Mass.Diff	Name	Log2(FC)	FDR	Profile
79.0211	C05823	M-CO2+H[1+]	0.000187055	3-Mercaptolactate	-3.3408	1.1564e-05	Down
79.0404	C01678	M(C13)+H[1+]	0.000175326	Cysteamine	-1.6126	0.0061927	Down
85.0284	C00164	M-H2O+H[1+]	4.52e-06	Acetoacetate	-1.0662	0.014518	Down
97.0282	C06010	M-H4O2+H[1+]	0.000118131	(S)-2-Acetolactate	-0.88294	0.032547	Down
102.055	C00188	M-H2O+H[1+]	5.87e-06	L-Threonine	-1.2363	0.017048	Down
104.107	C00407	M-CO+H[1+]	0.000234268	L-Isoleucine	-1.9653	0.033258	Down
107.045	C00603	M-CO+H[1+]	0.000131357	(S)-Ureidoglycolate	-1.6908	0.0058212	Down
112.112	C00783	M-CO+H[1+]	4.72e-05	Tropinone	-3.4941	0.00013693	Down
113.023	C06032	M-H4O2+H[1+]	0.000122167	D-erythro-3-Methylmalate	-3.3016	0.00013693	Down
116.071	C01102	M-HCOOK+H[1+]	2.07e-05	O-Phospho-L-homoserine	-1.312	0.046497	Down
118.086	C00719	M+H[1+]	1.63e-05	Betaine	-1.2152	0.00025658	Down
119.049	C03765	M-H2O+H[1+]	4.67e-06	4-Hydroxyphenylacetaldehyde	-1.2078	0.00078819	Down
121.065	C05608	M-CO+H[1+]	2.9e-05	4-Hydroxycinnamyl aldehyde	-1.2942	0.015022	Down
123.055	C00153	M+H[1+]	0.000159091	Nicotinamide	-2.0042	0.044829	Down
124.039	C00253	M+H[1+]	0.000267876	Nicotinate	-1.604	0.0012561	Down
129.018	C00026	M-H2O+H[1+]	7.19e-05	2-Oxoglutarate	-1.6291	0.00093855	Down
130.05	C03082	M-HCOOK+H[1+]	0.000179994	4-Phospho-L-aspartate	-1.3545	0.0083467	Down
131.034	C06054	M-HCOOK+H[1+]	0.000152079	2-Oxo-3-hydroxy-4-phosphobutanoate	-4.4581	0.00016298	Down
132.065	C06055	M-HCOOK+H[1+]	0.000226458	O-Phospho-4-hydroxy-L-threonine	-1.14	0.0036617	Down
132.102	C01233	M-HCOOK+H[1+]	8.88e-05	sn-Glycero-3-phosphoethanolamine	-0.76296	0.014589	Down
135.065	C00379	M-H2O+H[1+]	0.000383761	Xylitol	-4.8476	0.0064894	Down
136.062	C00147	M+H[1+]	0.000168852	Adenine	-1.2968	0.0016616	Down
137.06	C00811	M-CO+H[1+]	2.81e-05	4-Coumarate	-1.6614	0.00064094	Down
137.064	C06056	M(C13)+H[1+]	1e-05	4-Hydroxy-L-threonine	-0.83304	0.0093668	Down
137.08	C01019	M-CO+H[1+]	0.000303967	L-Fucose	-1.141	0.024772	Down
138.091	C00483	M+H[1+]	3.41e-05	Tyramine	-0.96135	0.038717	Down
139.039	C04236	M-H4O2+H[1+]	7.09e-05	(2S)-2-Isopropyl-3-oxosuccinate	-1.323	0.032112	Down
139.065	C02693	M-H4O2+H[1+]	0.000507419	(Indol-3-yl)acetamide	-1.6667	0.010295	Down
141.018	C01041	M-H4O2+H[1+]	0.000299455	Monodehydroascorbate	-0.61767	0.041365	Down
141.054	C00544	M-CO+H[1+]	0.000142311	Homogentisate	-1.8717	0.0014438	Down
145.049	C00221	M-H4O2+H[1+]	1.2e-05	beta-D-Glucose	-3.2153	0.040671	Down
146.092	C01035	M+H[1+]	0.000204578	4-Guanidinobutanoate	-2.3662	0.0024556	Down
146.165	C00315	M+H[1+]	0.00015899	Spermidine	-1.6631	0.00012299	Down
147.029	C00417	M-CO+H[1+]	5.66e-05	cis-Aconitate	-1.7659	0.00039266	Down
147.044	C00673	M-HCOONa+H[1+]	9.52e-06	2-Deoxy-D-ribose 5-phosphate	-0.91299	0.0097595	Down
149.081	C02504	M-CO+H[1+]	0.000174361	alpha-Isopropylmalate	-1.7544	0.011335	Down
154.086	C02505	M+H2O+H[1+]	0.000167118	2-Phenylacetamide	-1.6443	0.00072531	Down
155.089	C03758	M(C13)+H[1+]	0.000171568	Dopamine	-1.2949	0.0027417	Down
157.013	C00311	M-H4O2+H[1+]	9.48e-05	Isocitrate	-1.0684	0.0059507	Down
160.06	C20258	M-CO+H[1+]	9.19e-05	(2S,4S)-4-Hydroxy-2,3,4,5-tetrahydrodipicolinate	-1.6225	0.00027426	Down
160.076	C00637	M+H[1+]	1.62e-06	Indole-3-acetaldehyde	-3.1098	0.017353	Down
160.108	C00860	M+H2O+H[1+]	0.000203556	L-Histidinol	-1.3585	0.019392	Down
163.039	C01179	M-H2O+H[1+]	0.000105711	3-(4-Hydroxyphenyl)pyruvate	-1.626	0.00015649	Down
163.039	C01197	M-H2O+H[1+]	9.33e-07	Caffeate	-0.76784	0.010888	Down
163.039	C00117	M-HCOONa+H[1+]	3.28e-05	D-Ribose 5-phosphate	-1.7469	0.00049233	Down
163.06	C00944	M-CO+H[1+]	8.03e-05	3-Dehydroquinate	-1.2827	0.014314	Down
163.075	C00590	M-H2O+H[1+]	1.79e-05	Coniferyl alcohol	-0.90284	0.0010952	Down
163.133	C06423	M+H2O+H[1+]	0.000270123	Octanoic acid	-4.9758	0.0016586	Down
166.086	C00627	M-HCOOK+H[1+]	6.53e-05	Pyridoxine phosphate	-1.6914	0.0021164	Down
171.065	C03175	M-HCOOK+H[1+]	5.72e-05	Shikimate 3-phosphate	-2.0148	0.0075413	Down
174.039	C00242	M+Na[1+]	0.000675526	Guanine	-3.018	0.00077781	Down
175.024	C00818	M-H4O2+H[1+]	3.99e-05	D-Glucarate	-2.1301	0.00026696	Down
177.039	C00470	M-H2O+H[1+]	0.000180241	Pectate	-1.2225	0.0048983	Down
177.055	C03657	M-CO+H[1+]	1.38e-05	1,4-Dihydroxy-2-naphthoate	-1.2174	0.033815	Down
177.055	C02985	M-HCOONa+H[1+]	6.23e-05	L-Fucose 1-phosphate	-1.2822	0.004481	Down
179.07	C02666	M+H[1+]	8.25e-06	Coniferyl aldehyde	-1.8609	0.00049233	Down
179.143	C13453	M-C3H4O2+H[1+]	0.000258167	Xanthoxin	-3.5944	0.0082944	Down
180.086	C00329	M+H[1+]	0.000177798	D-Glucosamine	-1.1653	0.0077493	Down
180.087	C01077	M+H2O+H[1+]	9.18e-05	O-Acetyl-L-homoserine	-2.3725	0.011221	Down
181.086	C05610	M-CO+H[1+]	3.71e-05	Sinapoyl aldehyde	-3.9443	0.00013693	Down
182.081	C00082	M+H[1+]	5.52e-05	L-Tyrosine	-0.68616	0.035362	Down
184.024	C11821	M[1+]	0.000393264	5-Hydroxyisourate	-2.6948	0.0014244	Down
185.008	C00178	M+NaCl[1+]	0.000455213	Thymine	-1.3427	0.0026041	Down
186.011	C00447	M+2H[2+]	0.000715922	Sedoheptulose 1,7-bisphosphate	-0.99835	0.0074764	Down
188.071	C00078	M-NH3+H[1+]	2.79e-05	L-Tryptophan	-1.346	0.00039436	Down
189.087	C00179	M+NaCl[1+]	0.000940035	Agmatine	-1.254	0.0007734	Down
191.081	C00931	M-H4O2+H[1+]	0.000411913	Porphobilinogen	-4.4942	0.0023054	Down
193.071	C00345	M-HCOOK+H[1+]	9.01e-05	6-Phospho-D-gluconate	-0.88813	0.033985	Down
196.097	C05913	M(C13)+3H[3+]	0.0003438	(3Z)-Phytochromobilin	-2.5783	0.0041492	Down
197.154	C11512	M-CO+H[1+]	0.000266627	Methyl jasmonate	-4.5903	0.0072534	Down
198.084	C12205	M(C13)+H[1+]	0.000209539	5-Hydroxyconiferyl alcohol	-1.6272	0.00045181	Down
202.034	C12248	M[1+]	0.000554378	5-Hydroxy-2-oxo-4-ureido-2,5-dihydro-1H-imidazole-5-carboxylate	-1.2669	0.002204	Down
203.037	C01036	M(Cl37)+H[1+]	0.000841045	4-Maleylacetoacetate	-1.0672	0.0026497	Down
203.223	C00750	M+H[1+]	2.33e-05	Spermine	-5.1031	0.0005425	Down
211.06	C05619	M+H[1+]	0.000206197	5-Hydroxyferulic acid	-1.5876	0.0005425	Down
211.096	C02325	M+H[1+]	4.41e-05	Sinapyl alcohol	-2.462	0.00064308	Down
213.076	C01494	M+H2O+H[1+]	8.1e-05	Ferulate	-1.7253	0.00012299	Down
213.076	C12204	M+H2O+H[1+]	1.14e-05	5-Hydroxyconiferaldehyde	-2.567	0.0021535	Down
220.118	C00864	M+H[1+]	3.63e-05	Pantothenate	-1.3758	0.049466	Down
224.091	C00844	M-C3H4O2+H[1+]	0.000346548	Prunasin	-3.1143	0.00014205	Down
227.054	C00251	M+H[1+]	0.000698219	Chorismate	-3.4113	0.0030635	Down
238.092	C03479	M(C13)+2H[2+]	0.000277629	Folinic acid	-1.3304	0.02444	Down
243.086	C05711	M[1+]	0.000306559	gamma-Glutamyl-beta-cyanoalanine	-2.3841	0.011606	Down
244.09	C00327	M+HCOONa[1+]	0.000438164	L-Citrulline	-2.7129	0.0011851	Down
247.092	C00526	M+H2O+H[1+]	0.000584171	Deoxyuridine	-1.4823	0.001772	Down
256.081	C05841	M[1+]	0.000626785	Nicotinate D-ribonucleoside	-1.1756	0.019546	Down
256.139	C01037	M+HCOONa[1+]	0.00114747	7,8-Diaminononanoate	-2.6744	0.020849	Down
258.11	C00670	M+H[1+]	6.14e-05	sn-Glycero-3-phosphocholine	-0.76731	0.01194	Down
259.081	C00062	M+HCOOK[1+]	0.000642221	L-Arginine	-0.96674	0.013884	Down
267.086	C12208	M-C3H4O2+H[1+]	0.000147767	p-Coumaroyl quinic acid	-1.7794	0.017061	Down
267.123	C00378	M(C13)+H[1+]	3.04e-05	Thiamine	-1.0649	0.02969	Down
267.159	C13455	M+H2O+H[1+]	9.55e-05	Abscisic aldehyde	-3.7731	4.8384e-05	Down
268.104	C00212	M+H[1+]	0.000154096	Adenosine	-1.7231	0.0008583	Down
275.2	C20693	M-CO+H[1+]	0.000381867	Carlactone	-4.4107	0.018976	Down
277.091	C01081	M-HCOONa+H[1+]	0.000490279	Thiamin monophosphate	-1.5682	0.027295	Down
279.134	C00449	M(S34)+H[1+]	0.00134815	N6-(L-1,3-Dicarboxypropyl)-L-lysine	-1.3126	0.032337	Down
279.137	C00831	M+H[1+]	7.4e-05	Pantetheine	-1.7526	0.0049024	Down
284.113	C05143	M-CO+H[1+]	0.00025687	Dhurrin	-5.5131	0.0028394	Down
288.113	C09332	M+2H[2+]	0.00111047	THF-L-glutamate	-4.035	0.017064	Down
291.087	C10434	M-HCOOH+H[1+]	0.000134045	5-O-Caffeoylshikimic acid	-1.6092	0.023363	Down
293.05	C01909	M+Br[-]	0.000106252	Dethiobiotin	-2.1834	0.0082389	Down
295.102	C00386	M+HCOONa[1+]	0.000594799	Carnosine	-2.1283	0.035878	Down
295.227	C04717	M-H2O+H[1+]	7.88e-05	(9Z,11E)-(13S)-13-Hydroperoxyoctadeca-9,11-dienoic acid	-3.8575	0.0014584	Down
297.204	C06424	M+HCOONa[1+]	0.000555993	Tetradecanoic acid	-4.0086	0.0083788	Down
303.123	C00500	M+H+Na[2+]	0.00101032	Biliverdin	-2.5544	0.0081922	Down
304.054	C00389	M(C13)+H[1+]	0.000236559	Quercetin	-0.87338	0.033632	Down
304.995	C01267	M+HCOOK[1+]	0.00112781	3-(Imidazol-4-yl)-2-oxopropyl phosphate	-2.3358	7.0572e-05	Down
306.081	C00387	M+Na[1+]	0.000351318	Guanosine	-0.95403	0.0056087	Down
307.082	C11945	M(C13)+3H[3+]	1.51e-05	trans-2-Methyl-5-isopropylhexa-2,5-dienoyl-CoA	-2.3977	0.011765	Down
315.079	C04640	M(C13)+H[1+]	0.00117432	2-(Formamido)-N1-(5'-phosphoribosyl)acetamidine	-1.8846	7.8138e-05	Down
318.197	C11876	M-NH3+H[1+]	0.00151829	6beta,7beta-Dihydroxykaurenoic acid	-3.9809	0.0005425	Down
318.3	C12144	M+H[1+]	5.77e-05	Phytosphingosine	-4.1363	0.015302	Down
323.074	C04734	M-CO2+H[1+]	0.00108738	1-(5'-Phosphoribosyl)-5-formamido-4-imidazolecarboxamide	-1.8752	0.012102	Down
325.09	C01262	M+HCOOK[1+]	0.00107667	beta-Alanyl-N(pi)-methyl-L-histidine	-1.9338	0.0030584	Down
325.092	C05906	M+H2O+H[1+]	0.000212567	Leucocyanidin	-1.3805	0.035391	Down
325.113	C05402	M-H2O+H[1+]	0.000107867	Melibiose	-1.1326	0.013216	Down
325.143	C10646	M-H4O2+H[1+]	0.000347067	Lariciresinol	-4.1354	0.00064094	Down
326.093	C01594	M-CO2+H[1+]	0.000811979	Linamarin	-2.1145	0.002709	Down
329.139	C11855	M-H2O+H[1+]	0.000270233	Gibberellin A29-catabolite	-5.5117	0.01471	Down
331.155	C00859	M-H2O+H[1+]	0.000763233	Gibberellin A1	-3.7168	0.043427	Down
339.157	C11863	M+Na[1+]	0.000308333	Gibberellin A9	-4.1273	0.0020867	Down
341.138	C05366	M-H2O+H[1+]	8.49e-05	(+)-Pinoresinol	-1.6335	0.0064163	Down
341.139	C00021	M-CO2+H[1+]	0.000304937	S-Adenosyl-L-homocysteine	-3.6079	0.0016205	Down
344.091	C03451	M-H4O2+H[1+]	0.00013298	(R)-S-Lactoylglutathione	-1.6464	0.0053945	Down
345.061	C00104	M-HCOOK+H[1+]	0.0016203	IDP	-3.8721	0.00014802	Down
347.116	C00448	M-H4O2+H[1+]	0.000840205	trans,trans-Farnesyl diphosphate	-1.8122	0.0047158	Down
355.154	C01137	M[1+]	0.000912022	S-Adenosylmethioninamine	-1.9975	0.00019997	Down
357.026	C00363	M-HCOOH+H[1+]	0.00121704	dTDP	-2.755	0.013853	Down
362.154	C03170	M(C13)+2H[2+]	0.00111936	Trypanothione disulfide	-1.5146	0.033257	Down
363.181	C02034	M+H[1+]	0.000609269	Gibberellin A19	-2.6496	0.00534	Down
364.184	C20456	M(C13)+H[1+]	4.73e-06	(+)-Secoisolariciresinol	-2.6952	0.0010214	Down
365.107	C00089	M+Na[1+]	0.00128679	Sucrose	-0.94326	0.030411	Down
373.076	C01268	M+H2O+H[1+]	0.000938533	5-Amino-6-(5'-phosphoribosylamino)uracil	-2.2233	0.00051759	Down
373.077	C02273	M(S34)+H[1+]	0.000991729	Digalacturonate	-1.9415	0.006271	Down
373.149	C00061	M-HCOOK+H[1+]	0.00178237	FMN	-3.0303	2.3757e-06	Down
378.149	C00255	M(C13)+H[1+]	0.000129859	Riboflavin	-2.0581	0.0020515	Down
383.095	C05399	M+K[1+]	0.000363323	Melibiitol	-1.4876	0.028742	Down
383.147	C20454	M+Na[1+]	0.000398433	(-)-Lariciresinol	-3.7192	0.00010143	Down
386.117	C05125	M-HCOOK+H[1+]	3.5e-05	2-(alpha-Hydroxyethyl)thiamine diphosphate	-1.869	0.019026	Down
387.194	C20149	M+HCOOK[1+]	0.000519433	9beta-Pimara-7,15-dien-19-oate	-5.5633	0.01806	Down
399.144	C00019	M[1+]	0.000688266	S-Adenosyl-L-methionine	-1.1255	0.011373	Down
400.032	C00224	M-CO+H[1+]	0.000161862	Adenylyl sulfate	-2.3717	0.0001263	Down
401.016	C11038	M-NH3+H[1+]	0.00178693	2'-Deoxy-5-hydroxymethylcytidine-5'-diphosphate	-4.3186	0.0039747	Down
403.093	C04352	M+H[1+]	0.000695413	(R)-4'-Phosphopantothenoyl-L-cysteine	-4.6081	0.00014746	Down
404.096	C05983	M+H[1+]	0.000306456	Propionyladenylate	-3.5057	6.3282e-05	Down
407.042	G00006	M(C13)+3H[3+]	0.000668233	GLYCAN:G00006	-1.3731	0.00012422	Down
409.074	C04823	M-HCOOH+H[1+]	0.00121647	1-(5'-Phosphoribosyl)-5-amino-4-(N-succinocarboxamide)-imidazole	-2.3422	0.00012299	Down
423.01	C00655	M+NaCl[1+]	0.00192509	Xanthosine 5'-phosphate	-1.4188	0.00055858	Down
423.09	C00689	M+H[1+]	0.000134177	alpha,alpha'-Trehalose 6-phosphate	-3.1829	0.033257	Down
425.378	C22116	M-HCOOH+H[1+]	0.000375833	3beta-Hydroxy-4beta,14alpha-dimethyl-9beta,19-cyclo-5alpha-ergost-24(24(1))-en-4alpha-carboxylate	-1.0328	0.039625	Down
438.98	C01245	M+H2O+H[1+]	9.9e-05	D-myo-Inositol 1,4,5-trisphosphate	-1.9573	0.00060246	Down
441.139	C08325	M-NH3+H[1+]	0.000115422	Amygdalin	-2.2061	0.015655	Down
446.162	C00101	M(Cl37)-H[-]	0.00108686	Tetrahydrofolate	-1.719	6.9259e-05	Down
450.214	C01246	M-NH3+H[1+]	0.000249325	Dolichyl beta-D-glucosyl phosphate	-2.5089	0.029327	Down
452.177	C16448	M+HCOONa[1+]	0.00177713	Dihydrozeatin-O-glucoside	-2.2878	0.020462	Down
460.158	C00504	M+H2O+H[1+]	0.000361658	Folate	-1.2345	0.025382	Down
461.186	C05404	M-CO2+H[1+]	0.000181743	D-Gal alpha 1->6D-Gal alpha 1->6D-Glucose	-3.0693	0.028059	Down
465.103	C12138	M[1+]	5.66e-05	Delphinidin 3-O-glucoside	-3.1391	0.016029	Down
473.34	C02059	M+Na[1+]	0.000500117	Phylloquinone	-1.9551	0.035791	Down
475.144	C03221	M(C13)+2H[2+]	0.00143496	2-trans-Dodecenoyl-CoA	-1.2268	0.0003849	Down
480.006	C00002	M-CO+H[1+]	0.00176203	ATP	-1.1786	0.011576	Down
485.361	C14152	M+HCOONa[1+]	0.00119955	beta-Tocopherol	-3.8207	0.032868	Down
492.139	C05674	M+H2O+H[1+]	0.000942005	CMP-N-trimethyl-2-aminoethylphosphonate	-2.8588	0.026175	Down
500.107	C15976	M(Cl37)+H[1+]	0.000465059	2-Methyl-1-hydroxypropyl-ThPP	-4.3779	0.028822	Down
503.174	C05272	M(C13)+2H[2+]	0.000347735	trans-Hexadec-2-enoyl-CoA	-2.676	0.0024652	Down
514.123	C15978	M(Cl37)+H[1+]	0.000306495	2-Methyl-1-hydroxybutyl-ThPP	-2.2103	0.048386	Down
525.234	C05427	M+HCOONa[1+]	0.000763367	Phytyl diphosphate	-3.4101	7.8324e-05	Down
538.128	C05921	M-H4O2+H[1+]	0.0016912	Biotinyl-5'-AMP	-0.89136	0.036503	Down
565.208	C11831	M-HCOOH+H[1+]	0.000647867	Divinylprotochlorophyllide	-4.0622	0.0045929	Down
567.224	C03516	M-H2O+H[1+]	0.000527767	Magnesium protoporphyrin	-1.7827	0.0064672	Down
569.242	C02139	M-HCOOH+H[1+]	0.00229063	Chlorophyllide	-5.3611	0.0049335	Down
573.194	C00032	M-CO2+H[1+]	0.000320732	Heme	-2.3053	0.0026386	Down
581.398	C15967	M+H[1+]	0.00124847	Phoenicoxanthin	-2.8266	0.03714	Down
591.419	C06098	M+Na[1+]	0.0015186	Zeaxanthin	-1.4818	0.034953	Down
593.277	C18021	M+H[1+]	0.000729533	Pheophorbide a	-1.9398	0.042002	Down
595	C11521	M-H4O2+H[1+]	0.00260037	UDP-6-sulfoquinovose	-1.2771	0.016649	Down
597.163	C21833	M(Cl37)+H[1+]	6.29e-05	Kaempferol-3-O-rutinoside	-1.1397	0.016935	Down
600.262	C00461	M-CO+H[1+]	0.000910454	Chitin	-4.5576	0.00044727	Down
601.244	C04536	M(S34)+H[1+]	0.00216367	Magnesium protoporphyrin monomethyl ester	-2.5323	0.0007491	Down
603.225	C05859	M+HCOOK[1+]	0.000350733	ditrans,polycis-Polyprenyl diphosphate	-4.8698	0.0078964	Down
614.163	C00127	M(C13)+H[1+]	6.27e-05	Glutathione disulfide	-1.5281	0.0044852	Down
651.107	G00015	M(C13)+2H[2+]	0.00186437	GLYCAN:G00015	-2.3351	0.0090847	Down
651.185	C11832	M+K[1+]	0.000134767	Divinyl chlorophyllide a	-0.56428	0.013812	Down
657.275	C05770	M(Cl37)+H[1+]	0.00143172	Coproporphyrin III	-4.6661	0.0044517	Down
664.117	C00003	M[1+]	0.000309663	NAD+	-6.3233	0.00372	Down
665.234	C18022	M+K[1+]	0.00285937	Red chlorophyll catabolite	-1.1633	0.014176	Down
671.188	C02880	M+NaCl[1+]	2.85e-05	Protochlorophyllide	-4.1634	0.027977	Down
691.214	C18155	M+NaCl[1+]	0.000164667	Bacteriochlorophyllide a	-3.0011	0.0080803	Down
699.228	C16540	M+HCOONa[1+]	0.000768633	7(1)-Hydroxychlorophyllide a	-7.7929	1.1895e-05	Down
752.191	C00877	M-HCOOK+H[1+]	0.00357632	Crotonoyl-CoA	-2.1157	0.035838	Down
815.048	C06197	M+NaCl[1+]	0.000301431	P1,P3-Bis(5'-adenosyl) triphosphate	-2.6066	0.018633	Down
827.276	C05778	M-H4O2+H[1+]	0.000747667	Sirohydrochlorin	-1.8617	0.0011743	Down
847.302	C02463	M-H2O+H[1+]	0.00120747	Precorrin 2	-4.0141	0.018467	Down
852.806	G00428	M+H[1+]	0.00139137	IV4Gala-nLc4-Cer	-7.9778	0.018633	Down
891.203	C05276	M[1+]	0.000877571	trans-Oct-2-enoyl-CoA	-2.2299	0.026116	Down
908.525	C05307	M(C13)+H[1+]	0.000317357	Chlorophyll b	-2.3466	0.034645	Down
988.385	C03595	M-HCOONa+H[1+]	0.00411372	8,11,14-Eicosatrienoyl-CoA	-1.746	0.00057955	Down
997.263	C16332	M-NH3+H[1+]	0.00495432	trans-2-Enoyl-OPC6-CoA	-4.833	0.013363	Down
1060.33	C16328	M+H2O+H[1+]	0.00113491	trans-2-Enoyl-OPC8-CoA	-1.7549	0.035791	Down
1088.24	C16334	M+NaCl[1+]	0.000664402	3-Oxo-OPC6-CoA	-1.8422	0.034467	Down
85.0282	C00074	M-HCOOK+H[1+]	0.000185831	Phosphoenolpyruvate	0.97879	0.039717	Up
85.0294	C06001	M-H2O-H[-]	9.04e-05	(S)-3-Hydroxyisobutyrate	1.4404	0.034637	Up
87.0087	C00258	M-H2O-H[-]	2.81e-05	D-Glycerate	1.6822	0.040349	Up
101.023	C03232	M-HCOOK+H[1+]	0.000178393	3-Phosphonooxypyruvate	3.2145	0.016861	Up
111.009	C02226	M-H2O-H[-]	8.22e-05	2-Methylmaleate	1.5273	0.035736	Up
123.044	C02631	M-H4O2+H[1+]	9.25e-07	2-Isopropylmaleate	1.0551	0.018223	Up
130.998	C00122	M-H+O[-]	0.000404749	Fumarate	1.6741	0.014648	Up
136.06	C05947	M-CO+H[1+]	0.000387467	L-erythro-4-Hydroxyglutamate	0.83693	0.0012517	Up
150.055	C00250	M-H2O+H[1+]	0.000122626	Pyridoxal	3.6512	0.41191	Up
152.07	C00314	M-H2O+H[1+]	0.00043169	Pyridoxine	3.7923	0.0092401	Up
165.055	C10945	M+H[1+]	0.000103185	Caffeic aldehyde	1.4148	0.0020432	Up
179.055	C01801	M+HCOO[-]	8.43e-05	Deoxyribose	3.0195	0.0050965	Up
187.097	C16322	M-H+O[-]	0.000574908	9-Oxononanoic acid	2.2545	0.0098331	Up
189.039	C16358	M+Na[1+]	0.000622777	1-Methylxanthine	1.9949	0.0060539	Up
190.035	C00940	M+HCOO[-]	0.000148883	2-Oxoglutaramate	6.8111	0.027202	Up
195.066	C02646	M+HCOO[-]	0.000239536	4-Coumaryl alcohol	3.5087	0.014167	Up
197.081	C00482	M-CO+H[1+]	7.61e-07	Sinapate	5.0381	0.049303	Up
211.133	C08491	M+H[1+]	9.89e-05	(-)-Jasmonic acid	5.1738	0.019558	Up
211.133	C16311	M-H[-]	0.000531233	12-Oxo-9(Z)-dodecenoic acid	3.0018	0.0059378	Up
213.149	C11389	M+CH3COO[-]	0.000206998	(+)-Linalool	3.6508	0.00039488	Up
213.149	C00843	M+CH3COO[-]	0.0003532	(-)-Menthone	3.5736	0.016026	Up
215.128	C17621	M+HCOO[-]	0.0002177	(6E)-8-Hydroxygeraniol	2.4694	0.0072653	Up
218.905	C00227	M+Br[-]	0.000620082	Acetyl phosphate	3.4612	0.014167	Up
219.026	C00095	M+K[1+]	0.000108433	D-Fructose	6.2546	0.036934	Up
219.175	C13309	M+2H[2+]	0.000168007	2-Phytyl-1,4-naphthoquinone	3.7759	0.015184	Up
223.046	C17214	M(Cl37)-H[-]	0.000237433	2-(3'-Methylthio)propylmalic acid	2.5343	0.038274	Up
244.093	C00475	M+H[1+]	0.000247267	Cytidine	1.0951	0.019392	Up
247.042	C01040	M+HCOONa[1+]	0.000486619	L-Gulono-1,4-lactone	3.5516	0.048682	Up
256.236	C00249	M(C13)-H[-]	0.000565901	Hexadecanoic acid	3.3612	8.7604e-06	Up
263.237	C01595	M-H2O+H[1+]	0.000173165	Linoleate	6.7191	0.03838	Up
267.21	C11874	M-H4O2+H[1+]	0.000396867	Kaur-16-en-18-oic acid	3.5757	0.016388	Up
269.045	C15525	M-H2O-H[-]	0.000276539	Eriodictyol chalcone	3.7503	0.00021887	Up
269.087	C01598	M+Cl37[-]	8.35e-05	Melatonin	4.3478	0.00033881	Up
271.205	C18015	M-CO2+H[1+]	0.000270867	Momilactone A	2.5801	0.0083788	Up
277.18	C06094	M-C3H4O2+H[1+]	0.000455927	Gibberellin A53	3.6589	0.028059	Up
277.217	C06427	M-H[-]	1.75e-05	(9Z,12Z,15Z)-Octadecatrienoic acid	3.4257	5.2852e-05	Up
279.232	C19616	M-H2O-H[-]	0.000581733	18-Hydroxyoleate	5.8675	0.0031322	Up
282.142	C15514	M(C13)+H[1+]	0.000342633	8'-Hydroxyabscisate	1.4862	0.040691	Up
282.251	C00712	M(C13)-H[-]	0.000599065	(9Z)-Octadecenoic acid	3.5186	0.00074388	Up
283.206	C08583	M+2H[2+]	2.76e-05	Canthaxanthin	1.6356	0.013534	Up
284.267	C01530	M(C13)-H[-]	0.000269129	Octadecanoic acid	3.0175	1.5992e-07	Up
285.041	C05903	M-H[-]	0.000104115	Kaempferol	3.1524	0.0017146	Up
287.044	C00018	M+ACN-H[-]	0.000563798	Pyridoxal phosphate	2.3636	0.014167	Up
291.078	C10287	M+Cl[-]	0.000638175	Pterostilbene	1.6061	0.014976	Up
292.2	C01226	M(C13)-H[-]	0.000278733	12-OPDA	3.0324	0.0018605	Up
299.056	C05844	M+HCOO[-]	0.00136152	5-L-Glutamyl-taurine	3.3778	0.027975	Up
301.035	C02906	M-H2O-H[-]	0.000134933	Dihydromyricetin	5.589	0.0015359	Up
305.249	C03242	M-H[-]	2.75e-05	Dihomo-gamma-linolenate	4.3951	0.0004277	Up
309.207	C04785	M-H[-]	0.000151867	13(S)-HPOT	2.1076	0.0025551	Up
312.172	C04672	M+Na-2H[-]	0.000385834	(9Z,15Z)-(13S)-12,13-Epoxyoctadeca-9,11,15-trienoic acid	4.5617	1.2289e-06	Up
319.045	C10107	M+H[1+]	7.68e-05	Myricetin	2.2468	0.0023054	Up
325.048	C03648	M+Cl[-]	2.78e-05	cis-3,4-Leucopelargonidin	0.87412	0.020819	Up
329.066	C01477	M+CH3COO[-]	8.13e-05	Apigenin	1.4325	0.019844	Up
329.233	C19620	M-H+O[-]	0.000206633	9,10-Epoxy-18-hydroxystearate	2.4207	0.0069578	Up
337.056	C04677	M-H[-]	0.000314179	1-(5'-Phosphoribosyl)-5-amino-4-imidazolecarboxamide	3.4533	0.029239	Up
347.098	C04332	M+Na-2H[-]	0.000337806	6,7-Dimethyl-8-(D-ribityl)lumazine	3.0282	0.031218	Up
357.087	C04079	M+Cl[-]	0.00139134	N-((R)-Pantothenoyl)-L-cysteine	2.4477	0.0095307	Up
365.088	C12136	M+CH3COO[-]	0.000527198	(-)-Epigallocatechin	2.8748	0.030944	Up
371.062	C04454	M-H+O[-]	0.000571693	5-Amino-6-(5'-phospho-D-ribitylamino)uracil	1.3512	0.034955	Up
393.044	C00130	M+HCOO[-]	0.00117772	IMP	1.5512	0.029239	Up
397.272	C06425	M+HCOOK[1+]	0.000629409	Icosanoic acid	4.3698	0.040382	Up
399.093	C00852	M+HCOO[-]	0.000448226	Chlorogenate	1.7628	0.024195	Up
409.383	C03313	M-CO2+H[1+]	0.000133353	Phylloquinol	6.1339	0.018924	Up
424.008	C00458	M-CO2+H[1+]	0.000688884	dCTP	2.5652	0.034904	Up
432.102	C16911	M(C13)-H[-]	4.36e-05	Afzelin	1.0454	0.016682	Up
437.194	C00427	M+HCOOK[1+]	0.000203999	Prostaglandin H2	8.6675	0.033282	Up
441.298	C19623	M+HCOOK[1+]	0.000528633	22-Hydroxydocosanoate	3.1192	0.01806	Up
441.409	C08830	M+H[1+]	8.27e-05	24-Methylidenecycloartanol	9.3603	0.026763	Up
447.093	C01750	M-H[-]	5.51e-05	Quercitrin	2.4904	0.023775	Up
455.999	C00063	M-CO+H[1+]	0.00206146	CTP	3.861	0.0021193	Up
458.142	C00415	M-H+O[-]	0.000905172	Dihydrofolate	2.5368	0.046417	Up
463.088	C05623	M-H[-]	5.02e-05	Isoquercitrin	1.2568	0.0023448	Up
470.109	G05477	M(C13)+3H[3+]	0.000308467	GLYCAN:G05477	3.5977	0.0077493	Up
473.365	C15796	M+CH3COO[-]	0.0019684	(22S)-22-Hydroxycampest-4-en-3-one	2.4634	0.014964	Up
500.92	C11555	M(Cl37)-H[-]	0.00107271	1D-myo-Inositol 1,4,5,6-tetrakisphosphate	1.7718	0.005941	Up
505.064	C01674	M+Br[-]	0.00240311	Chitobiose	3.7351	0.038274	Up
515.349	C02477	M+HCOOK[1+]	0.000303411	alpha-Tocopherol	2.2086	0.037627	Up
520.421	C05433	M-NH3+H[1+]	0.00207943	alpha-Carotene	3.9013	0.046557	Up
555.393	G00093	M+HCOONa[1+]	0.00201857	Globotriaosylceramide	8.1528	0.026763	Up
575.12	C00760	M+K[1+]	0.00182029	Cellulose	2.2593	0.0061073	Up
577.154	C09826	M-H2O-H[-]	0.00212539	Pinobanksin	2.0087	0.014071	Up
601.454	C19765	M+NaCl[1+]	0.00272283	15,9'-dicis-Phytofluene	3.2098	0.028059	Up
610.15	C19796	M(C13)-H[-]	0.000203167	Quercetin 3-O-rhamnoside 7-O-glucoside	3.1477	0.028612	Up
611.41	C15965	M+HCOO[-]	0.0002151	3'-Hydroxyechinenone	5.7711	1.4838e-05	Up
619.434	C13431	M+H2O+H[1+]	0.00153567	9'-cis-Neoxanthin	2.5227	0.047803	Up
630.069	C00043	M+Na[1+]	0.00143814	UDP-N-acetyl-alpha-D-glucosamine	1.2502	0.011659	Up
631.127	C05625	M+Na-2H[-]	0.000820178	Rutin	2.0995	0.01175	Up
662.253	C02166	M+K-2H[-]	0.00124873	Leukotriene C4	2.4107	0.002829	Up
689.212	C01613	M+Na[1+]	0.000732627	Stachyose	2.5998	0.0089231	Up
747.519	G13074	M+Br81[-]	0.002608	GLYCAN:G13074	1.1785	0.010016	Up
770.196	C06000	M-HCOOK+H[1+]	0.00228447	(S)-3-Hydroxyisobutyryl-CoA	2.4887	0.015575	Up
787.578	C16695	M+K-2H[-]	0.00168527	Plastoquinol-9	1.3198	5.3491e-05	Up
791.5	C04145	M(Cl37)-H[-]	0.00339597	all-trans-Nonaprenyl diphosphate	4.1629	0.00074259	Up
792.124	C00024	M-H2O+H[1+]	0.00169578	Acetyl-CoA	2.1912	0.0076463	Up
846.137	C00527	M-H4O2+H[1+]	0.00403841	Glutaryl-CoA	2.7093	0.0010728	Up
869.559	C05797	M-H[-]	0.000397567	Pheophytin a	3.7546	0.00089425	Up
875.683	G13037	M-H2O-H[-]	0.00118707	GLYCAN:G13037	2.6037	0.00058657	Up
899.208	C00748	M-H2O+H[1+]	0.00150253	Siroheme	3.6872	5.6917e-05	Up
911.533	C18151	M(S34)+H[1+]	0.000359367	7(1)-Hydroxychlorophyll a	2.1085	0.043412	Up
920.128	C00332	M+HCOONa[1+]	0.0027589	Acetoacetyl-CoA	3.3101	0.0094297	Up
927.504	C05306	M+Cl[-]	0.00013117	Chlorophyll a	3.8534	0.0001104	Up
1000.23	C05263	M+Cl37[-]	0.00193125	3-Oxododecanoyl-CoA	3.2274	0.002272	Up
1020.22	C16336	M+Cl[-]	0.00177181	trans-2-Enoyl-OPC4-CoA	4.1217	0.0013098	Up
