# Supplementary material for: Molecular Interplay between Non-Host Resistance, Pathogens and Basal Immunity as a Background for Fatal Yellowing in Oil Palm (Elaeis guineensis Jacq.) Plants
Source: Int J Mol Sci. 2023 Aug 18;24(16):12918. doi: 10.3390/ijms241612918 (PMC10454536; doi:10.3390/ijms241612918)
Supplement: Supplementary file 1 [file ijms-24-12918-s001.zip › Bittencourt et al_STable 4.xlsx]

## Sheet: STable 4
Supplementary Table S4. List of metabolites identified in the leaves of oil palm plants affected to fatal yellowing via metabolomics analysis comparing symptomatic plants between periods - SP, after submitting the differentially expressed (DE) peaks to the pathway topology analysis module in MetaboAnalyst 5.0. FDR: False Discovery Rate; and FC: Fold Change.
Query.Mass	Matched.Compound	Name	Matched.Form	Mass.Diff	Log2(FC)	FDR	Profile
123.044	C02631	2-Isopropylmaleate	M-H4O2+H[1+]	1.25e-05	-1.6844	0.43194	Down
131.049	C05608	4-Hydroxycinnamyl aldehyde	M-H2O+H[1+]	1.17e-05	-2.8404	0.01288	Down
149.059	C12206	Caffeyl alcohol	M-H2O+H[1+]	0.000207049	-2.1686	0.01943	Down
161.044	C00257	D-Gluconic acid	M-H4O2+H[1+]	0.000119305	-1.6462	0.013338	Down
169.032	C00341	Geranyl diphosphate	M+H+Na[2+]	0.000672567	-3.5539	0.018467	Down
189.039	C16358	1-Methylxanthine	M+Na[1+]	0.000643477	-2.2018	0.013499	Down
190.051	C20258	(2S,4S)-4-Hydroxy-2,3,4,5-tetrahydrodipicolinate	M(S34)+H[1+]	4.91e-05	-3.8755	0.018952	Down
244.092	C00475	Cytidine	M+H[1+]	0.000376067	-1.9172	0.0018808	Down
247.057	C02666	Coniferyl aldehyde	M+HCOONa[1+]	0.000614353	-1.41	0.019894	Down
279.039	C00214	Thymidine	M+K-2H[-]	0.000663466	-4.5175	0.032684	Down
285.221	C04742	(15S)-15-Hydroxy-5,8,11-cis-13-trans-eicosatetraenoate	M-H4O2+H[1+]	0.000240657	-1.408	0.019889	Down
285.279	C00836	Sphinganine	M-NH3+H[1+]	0.000447136	-1.7947	0.014787	Down
291.086	C05839	cis-beta-D-Glucosyl-2-hydroxycinnamate	M-H4O2+H[1+]	8.14e-05	-1.021	0.020425	Down
297.203	C06424	Tetradecanoic acid	M+HCOONa[1+]	0.000958007	-5.1322	0.00080181	Down
305.245	C00712	(9Z)-Octadecenoic acid	M+Na[1+]	1e-05	-1.9696	0.018689	Down
309.206	C16321	9(S)-HPOT	M[1+]	0.0007344	-0.82375	0.034314	Down
312.165	C16448	Dihydrozeatin-O-glucoside	M-C3H4O2+H[1+]	0.00134277	-2.5998	0.0078943	Down
318.3	C12144	Phytosphingosine	M+H[1+]	0.000712986	-6.0341	0.019502	Down
339.192	C18016	3beta-Hydroxy-9beta-pimara-7,15-diene-19,6beta-olide	M+Na[1+]	0.00122987	-2.5491	0.015743	Down
364.161	C15546	O-beta-D-Glucopyranosyl-cis-zeatin	M-H2O+H[1+]	0.00082386	-3.3986	0.03415	Down
369.35	C22122	Episterone	M-CO+H[1+]	0.00150967	-2.4932	0.0076462	Down
375.251	C03242	Dihomo-gamma-linolenate	M+HCOONa[1+]	0.000493401	-1.5055	0.0032923	Down
382.061	C04640	2-(Formamido)-N1-(5'-phosphoribosyl)acetamidine	M+HCOONa[1+]	0.000923582	-2.3571	0.032507	Down
383.367	C15786	5alpha-Campestan-3-one	M-H2O+H[1+]	0.000182033	-2.1116	0.031268	Down
397.384	C01943	Obtusifoliol	M-HCOOH+H[1+]	0.000602689	-1.7461	0.037935	Down
424.15	C01137	S-Adenosylmethioninamine	M+HCOONa[1+]	0.000585511	-3.0084	0.0011408	Down
425.087	C16688	Sucrose 6-phosphate	M(Cl37)+H[1+]	0.000261467	-1.8783	0.0018808	Down
425.988	C11039	2'-Deoxy-5-hydroxymethylcytidine-5'-triphosphate	M-C3H4O2+H[1+]	0.00207213	-5.4237	0.024879	Down
429.374	C22123	Avenastenone	M+H2O+H[1+]	0.000819933	-1.506	0.034835	Down
432.392	C02477	alpha-Tocopherol	M(C13)+H[1+]	0.000179389	-2.0305	0.043121	Down
437.376	C01753	beta-Sitosterol	M+Na[1+]	0.000279403	-3.397	0.023655	Down
438.348	C21084	Demethylphylloquinol	M[1+]	0.0019565	-5.4195	0.029467	Down
443.088	C00021	S-Adenosyl-L-homocysteine	M+NaCl[1+]	6.11e-05	-2.4174	0.0039129	Down
446.162	C00101	Tetrahydrofolate	M(Cl37)-H[-]	0.000811964	-1.7336	0.00016947	Down
455.999	C00063	CTP	M-CO+H[1+]	0.00199076	-1.8127	0.01268	Down
456.098	C01063	Pimeloyl-CoA	M(C13)+2H[2+]	0.000119733	-1.9905	0.0035226	Down
459.169	C08325	Amygdalin	M(C13)+H[1+]	0.000350722	-3.1777	0.0045604	Down
459.363	C22120	4alpha-Carboxy-stigmasta-7,24(24(1))-dien-3beta-ol	M(S34)+H[1+]	0.000370267	-1.1576	0.0011064	Down
461.186	C05404	D-Gal alpha 1->6D-Gal alpha 1->6D-Glucose	M-CO2+H[1+]	0.000134843	-3.6245	0.0017949	Down
462.191	C00440	5-Methyltetrahydrofolate	M(Cl37)+H[1+]	0.000408134	-3.6415	0.0012897	Down
469.309	C05437	Zymosterol	M+HCOOK[1+]	0.000926403	-2.0224	0.009415	Down
470.109	G05477	GLYCAN:G05477	M(C13)+3H[3+]	0.000539767	-6.5781	0.02196	Down
473.339	C02059	Phylloquinone	M+Na[1+]	0.000123917	-2.4633	0.029805	Down
484.112	C00019	S-Adenosyl-L-methionine	M+HCOOK[1+]	0.00143013	-4.5256	0.0010538	Down
485.36	C15883	2,3-Dimethyl-5-phytylquinol	M+HCOONa[1+]	1.77e-06	-4.2692	0.033677	Down
492.138	C05674	CMP-N-trimethyl-2-aminoethylphosphonate	M+H2O+H[1+]	6.98e-05	-3.6496	0.0073725	Down
516.138	C00143	5,10-Methylenetetrahydrofolate	M+NaCl[1+]	0.00129963	-3.1197	0.001059	Down
519.327	C19874	26-Hydroxybrassinolide	M+Na[1+]	0.00190447	-1.7266	0.033004	Down
540.055	C00301	ADP-ribose	M-H2O-H[-]	0.00110887	-2.204	0.015309	Down
552.43	C08592	Echinenone	M(C13)+H[1+]	0.00160363	-0.70209	0.008444	Down
569.435	C06098	Zeaxanthin	M+H[1+]	0.000415103	-0.45599	0.041421	Down
579.431	C19764	9,15,9'-tricis-zeta-Carotene	M+K[1+]	0.00118877	-3.0804	0.0065672	Down
591.26	C18022	Red chlorophyll catabolite	M-H4O2+H[1+]	9.59e-05	-1.8834	0.030451	Down
594.28	C18021	Pheophorbide a	M(C13)+H[1+]	0.000325833	-1.8282	0.018346	Down
615.499	G00108	GM3	M[1+]	0.0013135	-0.901	0.022327	Down
623.225	C05913	(3Z)-Phytochromobilin	M+K[1+]	0.00164917	-1.4187	0.048974	Down
623.405	C13431	9'-cis-Neoxanthin	M+Na[1+]	0.00170317	-1.6761	0.030384	Down
627.497	G13034	GLYCAN:G13034	M+H+Na[2+]	0.00151187	-1.6739	0.036864	Down
639.488	C03427	Prephytoene diphosphate	M-HCOOK+H[1+]	0.00219992	-1.942	0.00063009	Down
748.617	G00050	Paragloboside	M+CH3COO[-]	0.0033904	-5.3291	0.0064735	Down
815.045	C06197	P1,P3-Bis(5'-adenosyl) triphosphate	M+NaCl[1+]	0.00272057	-4.2529	0.012495	Down
872.174	C01144	(S)-3-Hydroxybutanoyl-CoA	M+H2O+H[1+]	0.00381402	-1.7516	0.00076827	Down
881.196	C00748	Siroheme	M-H4O2+H[1+]	0.000610367	-2.8534	0.013216	Down
882.202	C11945	trans-2-Methyl-5-isopropylhexa-2,5-dienoyl-CoA	M-H4O2+H[1+]	0.0035188	-2.3478	0.0094464	Down
907.522	C05307	Chlorophyll b	M+H[1+]	0.000112857	-2.1567	0.048832	Down
918.134	C15547	1,4-Dihydroxy-2-naphthoyl-CoA	M-H4O2+H[1+]	0.00151853	-4.0336	0.017251	Down
920.129	C00332	Acetoacetyl-CoA	M+HCOONa[1+]	0.0015435	-3.5288	0.0018808	Down
1088.24	C16334	3-Oxo-OPC6-CoA	M+NaCl[1+]	0.0028404	-3.7455	0.023078	Down
79.0211	C05823	3-Mercaptolactate	M-CO2+H[1+]	0.000164765	3.4786	0.01211	Up
85.0294	C06001	(S)-3-Hydroxyisobutyrate	M-H2O-H[-]	6.81e-05	1.5819	0.013648	Up
87.0087	C00258	D-Glycerate	M-H2O-H[-]	7.53e-05	2.0464	0.0072652	Up
89.0239	C00084	Acetaldehyde	M+HCOO[-]	1.52e-06	1.5821	0.016584	Up
96.9599	C00094	Sulfite	M-H+O[-]	0.000226153	2.2153	0.010338	Up
98.9559	C00059	Sulfate	M(S34)-H[-]	4.95e-05	1.1802	0.015309	Up
99.0556	C00178	Thymine	M-CO+H[1+]	0.000383047	2.568	0.023213	Up
111.009	C02226	2-Methylmaleate	M-H2O-H[-]	4.43e-05	2.2596	0.0064726	Up
112.112	C00783	Tropinone	M-CO+H[1+]	0.000121467	1.3797	0.025149	Up
113.023	C06032	D-erythro-3-Methylmalate	M-H4O2+H[1+]	0.000102467	3.9613	0.015254	Up
119.049	C03765	4-Hydroxyphenylacetaldehyde	M-H2O+H[1+]	9.24e-05	1.4718	0.03415	Up
123.055	C00153	Nicotinamide	M+H[1+]	0.000218491	2.5361	0.0039599	Up
124.039	C00253	Nicotinate	M+H[1+]	0.000302776	1.2801	0.039801	Up
129.018	C00026	2-Oxoglutarate	M-H2O+H[1+]	9.95e-05	1.755	0.049683	Up
130.05	C03082	4-Phospho-L-aspartate	M-HCOOK+H[1+]	0.000238694	1.5063	0.0094464	Up
130.998	C00122	Fumarate	M-H+O[-]	0.000577349	2.4716	0.0049183	Up
131.033	C06054	2-Oxo-3-hydroxy-4-phosphobutanoate	M-HCOOK+H[1+]	0.000454879	3.422	0.033173	Up
133.049	C02091	(S)-Ureidoglycine	M[1+]	0.0001965	1.3291	0.038796	Up
134.017	C00149	(S)-Malate	M(C13)-H[-]	0.000436435	2.5722	0.0037947	Up
137.06	C03758	Dopamine	M-NH3+H[1+]	0.000292032	1.4668	0.041514	Up
138.018	C00206	dADP	M+3H[3+]	0.000667509	3.8566	0.012956	Up
138.055	C00108	Anthranilate	M+H[1+]	0.00025326	1.9345	0.015254	Up
140.007	C00989	4-Hydroxybutanoic acid	M+Cl37[-]	0.0006722	1.7148	0.0044536	Up
141.054	C00544	Homogentisate	M-CO+H[1+]	0.000185811	1.3062	0.043095	Up
146.092	C01035	4-Guanidinobutanoate	M+H[1+]	0.000385378	1.9768	0.01268	Up
146.165	C00315	Spermidine	M+H[1+]	0.00015249	1.0882	0.03737	Up
147.029	C00417	cis-Aconitate	M-CO+H[1+]	0.000133191	1.9453	0.024989	Up
147.03	C00164	Acetoacetate	M+HCOO[-]	0.000274642	2.4588	0.015283	Up
147.044	C00811	4-Coumarate	M-H2O+H[1+]	4.08e-05	1.5683	0.04134	Up
152.072	C00483	Tyramine	M-H+O[-]	2.32e-05	2.1759	0.0086931	Up
160.108	C00860	L-Histidinol	M+H2O+H[1+]	0.000290456	1.7588	0.016534	Up
163.039	C01179	3-(4-Hydroxyphenyl)pyruvate	M-H2O+H[1+]	7.15e-05	1.9392	0.088885	Up
163.075	C00590	Coniferyl alcohol	M-H2O+H[1+]	0.000222017	2.7099	0.034292	Up
164.046	C15606	1,2-Dihydroxy-5-(methylthio)pent-1-en-3-one	M(C13)+H[1+]	0.000111857	1.8862	0.029197	Up
171.065	C03175	Shikimate 3-phosphate	M-HCOOK+H[1+]	0.000144467	1.16	0.043227	Up
173.008	C00385	Xanthine	M+Na-2H[-]	0.000223642	2.981	0.039508	Up
174.039	C00242	Guanine	M+Na[1+]	0.000579126	3.2835	0.01264	Up
175.024	C00818	D-Glucarate	M-H4O2+H[1+]	0.000104063	2.1271	0.020883	Up
177.055	C12204	5-Hydroxyconiferaldehyde	M-H2O+H[1+]	2.36e-05	1.8519	0.034182	Up
181.086	C05610	Sinapoyl aldehyde	M-CO+H[1+]	7.17e-05	4.6975	0.027774	Up
186.011	C00447	Sedoheptulose 1,7-bisphosphate	M+2H[2+]	0.000642422	1.202	0.026148	Up
187.097	C16322	9-Oxononanoic acid	M-H+O[-]	0.000680508	3.3554	0.0045552	Up
190.035	C00940	2-Oxoglutaramate	M+HCOO[-]	0.000312283	4.1375	0.03623	Up
191.081	C00931	Porphobilinogen	M-H4O2+H[1+]	0.000186613	3.7758	0.0018808	Up
192.023	C00311	Isocitrate	M(C13)-H[-]	5.85e-05	1.9801	0.0071158	Up
193.07	C00345	6-Phospho-D-gluconate	M-HCOOK+H[1+]	0.000378215	1.3338	0.025149	Up
197.081	C00482	Sinapate	M-CO+H[1+]	6.45e-05	1.9014	0.024537	Up
198.084	C12205	5-Hydroxyconiferyl alcohol	M(C13)+H[1+]	0.000216239	2.1489	0.027308	Up
202.034	C12248	5-Hydroxy-2-oxo-4-ureido-2,5-dihydro-1H-imidazole-5-carboxylate	M[1+]	0.000400378	1.5255	0.018094	Up
203.037	C01036	4-Maleylacetoacetate	M(Cl37)+H[1+]	0.000759645	1.334	0.013078	Up
203.053	C01801	Deoxyribose	M+HCOONa[1+]	7.69e-05	1.3084	0.042022	Up
203.223	C00750	Spermine	M+H[1+]	9.89e-05	3.7688	0.0042922	Up
205.033	C03657	1,4-Dihydroxy-2-naphthoate	M(Cl37)-H[-]	0.000969067	3.023	5.5313e-07	Up
205.035	C00322	2-Oxoadipate	M+HCOO[-]	0.000226334	1.7249	0.0020319	Up
205.09	C17222	2-(5'-Methylthio)pentylmalic acid	M-HCOOH+H[1+]	0.000964533	3.403	0.013216	Up
207.138	C11512	Methyl jasmonate	M-H2O+H[1+]	1.65e-05	1.2658	0.038362	Up
208.983	C05688	L-Selenocysteine	M+ACN-H[-]	0.000341434	2.9337	1.3591e-05	Up
209.03	C00470	Pectate	M-H+O[-]	0.000327607	2.0452	0.055022	Up
212.105	C00670	sn-Glycero-3-phosphocholine	M-HCOOH+H[1+]	4.02e-05	1.6031	0.037873	Up
213.075	C01494	Ferulate	M+H2O+H[1+]	0.000289475	3.9946	0.013704	Up
215.031	C00295	Orotate	M+CH3COO[-]	0.000598874	3.2045	0.00033456	Up
217.028	C11434	2-C-Methyl-D-erythritol 4-phosphate	M(S34)-H[-]	0.000253033	4.2478	0.0067532	Up
219.174	C13309	2-Phytyl-1,4-naphthoquinone	M+2H[2+]	0.000108993	0.74806	0.017838	Up
220.096	C05908	Delphinidin	M-HCOOK+H[1+]	0.000393433	5.0304	0.049683	Up
223.046	C17214	2-(3'-Methylthio)propylmalic acid	M(Cl37)-H[-]	0.000356633	1.519	0.020157	Up
223.108	C00078	L-Tryptophan	M+H2O+H[1+]	0.000101005	3.7826	0.013499	Up
229.107	C02325	Sinapyl alcohol	M+H2O+H[1+]	0.000161903	1.9841	0.010932	Up
241.011	C05345	beta-D-Fructose 6-phosphate	M-H2O-H[-]	0.00116596	3.5946	3.0052e-05	Up
244.09	C00327	L-Citrulline	M+HCOONa[1+]	0.000806164	2.2298	0.012721	Up
247.092	C00120	Biotin	M(S34)+H[1+]	0.000622655	1.4627	0.044866	Up
251.139	C01598	Melatonin	M+H2O+H[1+]	0.000117867	2.6956	0.038435	Up
254.01	C04752	4-Amino-5-hydroxymethyl-2-methylpyrimidine diphosphate	M-HCOOH+H[1+]	0.00124523	4.3417	0.019654	Up
256.082	C05841	Nicotinate D-ribonucleoside	M[1+]	0.000457785	1.7419	0.033827	Up
256.235	C00249	Hexadecanoic acid	M(C13)-H[-]	0.0012225	2.9201	9.4808e-05	Up
265.093	C17226	2-(6'-Methylthio)hexylmalic acid	M(Cl37)-H[-]	0.000316433	2.325	0.0077622	Up
269.08	C00669	gamma-L-Glutamyl-L-cysteine	M+H2O+H[1+]	0.000452025	3.6537	0.028276	Up
273.073	C00526	Deoxyuridine	M+HCOO[-]	0.000852096	1.4478	0.0067484	Up
277.091	C01081	Thiamin monophosphate	M-HCOONa+H[1+]	0.000739979	1.5234	0.023213	Up
277.217	C20700	(E,E)-4,8,12-Trimethyltrideca-1,3,7,11-tetraene	M+CH3COO[-]	2.79e-05	3.2289	0.00042574	Up
279.109	C17230	2-(7'-Methylthio)heptylmalic acid	M(Cl37)-H[-]	0.000162567	2.5182	0.026371	Up
279.232	C19616	18-Hydroxyoleate	M-H2O-H[-]	0.000645033	3.0234	0.00025761	Up
282.28	C02934	3-Dehydrosphinganine	M-H2O+H[1+]	0.000842	0.70185	0.046225	Up
285.04	C05911	Pentahydroxyflavanone	M-H2O-H[-]	0.000190233	1.2391	0.023579	Up
287.044	C00018	Pyridoxal phosphate	M+ACN-H[-]	0.000177098	3.6414	0.008711	Up
292.2	C01226	12-OPDA	M(C13)-H[-]	0.000114933	5.2871	0.00087498	Up
293.212	C06427	(9Z,12Z,15Z)-Octadecatrienoic acid	M-H+O[-]	0.000105663	1.9771	0.00042574	Up
295.102	C00386	Carnosine	M+HCOONa[1+]	0.000991399	2.1601	0.048079	Up
295.118	C12208	p-Coumaroyl quinic acid	M-CO2+H[1+]	0.000166433	5.8111	0.007225	Up
295.227	C04717	(9Z,11E)-(13S)-13-Hydroperoxyoctadeca-9,11-dienoic acid	M-H2O+H[1+]	0.000186321	5.485	0.0018808	Up
295.228	C01595	Linoleate	M-H+O[-]	2.17e-05	1.4351	0.0090357	Up
302.067	C00212	Adenosine	M+Cl[-]	0.00100047	2.3122	0.0074398	Up
305.248	C20681	(E,E)-Geranyllinalool	M-H+O[-]	0.00105803	3.809	0.00056705	Up
306.08	C00387	Guanosine	M+Na[1+]	0.000512618	1.3473	0.036368	Up
309.207	C04785	13(S)-HPOT	M-H[-]	0.000204567	2.7935	0.00059686	Up
311.127	C11855	Gibberellin A29-catabolite	M-H4O2+H[1+]	0.000272867	3.0139	0.029145	Up
313.034	C00130	IMP	M-H4O2+H[1+]	0.000947409	6.8148	0.015937	Up
315.051	C01477	Apigenin	M+HCOO[-]	0.00053707	3.287	0.00077161	Up
315.087	C16404	Pinocembrin chalcone	M+CH3COO[-]	0.0005156	2.6576	0.035598	Up
325.048	C03648	cis-3,4-Leucopelargonidin	M+Cl[-]	1.8e-05	1.3001	0.013001	Up
325.143	C10646	Lariciresinol	M-H4O2+H[1+]	0.000256967	2.915	0.038338	Up
329.233	C19620	9,10-Epoxy-18-hydroxystearate	M-H+O[-]	0.000186433	5.8432	0.0030735	Up
337.056	C04677	1-(5'-Phosphoribosyl)-5-amino-4-imidazolecarboxamide	M-H[-]	0.000129079	6.0574	0.035132	Up
339.069	C05401	3-beta-D-Galactosyl-sn-glycerol	M+HCOOK[1+]	0.000135581	1.6192	0.013499	Up
339.071	C02906	Dihydromyricetin	M+H2O+H[1+]	9.95e-05	1.9832	0.0039129	Up
339.157	C11863	Gibberellin A9	M+Na[1+]	0.000382033	4.2855	0.048137	Up
341.109	C00089	Sucrose	M-H[-]	0.000344921	1.1153	0.043059	Up
341.11	C04332	6,7-Dimethyl-8-(D-ribityl)lumazine	M-H+O[-]	0.000613261	1.3069	0.013363	Up
342.112	C05402	Melibiose	M(C13)-H[-]	9.86e-05	1.3834	0.017512	Up
343.045	C05909	Leucodelphinidin	M+Na-2H[-]	0.00164243	4.1781	0.015333	Up
344.091	C03451	(R)-S-Lactoylglutathione	M-H4O2+H[1+]	0.00016982	1.982	0.030089	Up
344.998	C01269	5-O-(1-Carboxyvinyl)-3-phosphoshikimate	M+Na-2H[-]	0.00149837	1.3073	0.03149	Up
345.06	C00104	IDP	M-HCOOK+H[1+]	0.0010146	6.4527	0.013216	Up
347.116	C00448	trans,trans-Farnesyl diphosphate	M-H4O2+H[1+]	0.0010019	1.7327	0.02594	Up
353.138	C03541	THF-polyglutamate	M(C13)+2H[2+]	0.00128239	6.3582	0.018094	Up
356.07	C04454	5-Amino-6-(5'-phospho-D-ribitylamino)uracil	M(C13)-H[-]	0.000408393	2.8466	0.038117	Up
357.059	C10434	5-O-Caffeoylshikimic acid	M+Na-2H[-]	0.000224554	0.8679	0.024282	Up
357.088	C04079	N-((R)-Pantothenoyl)-L-cysteine	M+Cl[-]	0.000665336	4.4062	0.0016632	Up
363.181	C02034	Gibberellin A19	M+H[1+]	0.000309869	2.1741	0.034292	Up
364.184	C20456	(+)-Secoisolariciresinol	M(C13)+H[1+]	7.36e-05	2.8406	0.02196	Up
368.999	C01182	D-Ribulose 1,5-bisphosphate	M+CH3COO[-]	4.9e-06	2.195	0.0045552	Up
369.24	C01530	Octadecanoic acid	M+HCOOK[1+]	0.000285637	1.7569	0.0016313	Up
373.076	C01268	5-Amino-6-(5'-phosphoribosylamino)uracil	M+H2O+H[1+]	0.000653333	1.9407	0.044002	Up
377.284	C20692	9-cis-10'-Apo-beta-carotenal	M+H[1+]	0.000477533	0.73971	0.010245	Up
383.147	C20454	(-)-Lariciresinol	M+Na[1+]	0.000278733	3.7416	0.015674	Up
385.082	C04352	(R)-4'-Phosphopantothenoyl-L-cysteine	M-H2O+H[1+]	0.000395613	4.4128	0.033173	Up
397.271	C06425	Icosanoic acid	M+HCOOK[1+]	3.23e-05	4.2995	4.9478e-06	Up
399.093	C00852	Chlorogenate	M+HCOO[-]	0.000631326	2.7066	0.0077622	Up
403.103	C01750	Quercitrin	M-HCOOH+H[1+]	0.000246451	4.7048	0.026751	Up
404.096	C05983	Propionyladenylate	M+H[1+]	0.000175256	4.2355	0.015937	Up
407.042	G00006	GLYCAN:G00006	M(C13)+3H[3+]	0.000602333	1.6084	0.040341	Up
409.075	C04823	1-(5'-Phosphoribosyl)-5-amino-4-(N-succinocarboxamide)-imidazole	M-HCOOH+H[1+]	0.000853871	2.9792	0.024916	Up
409.383	C03313	Phylloquinol	M-CO2+H[1+]	0.000362053	4.9032	0.029369	Up
411.001	C00224	Adenylyl sulfate	M-NH3+H[1+]	0.000100438	1.4537	0.035069	Up
417.156	C05366	(+)-Pinoresinol	M+CH3COO[-]	0.0007165	3.4197	0.033658	Up
420.912	C05378	beta-D-Fructose 1,6-bisphosphate	M+Br81[-]	6.06e-05	2.3602	0.0046097	Up
421.135	C00255	Riboflavin	M+HCOO[-]	0.00126919	2.4299	0.012706	Up
423.009	C00655	Xanthosine 5'-phosphate	M+NaCl[1+]	0.00118929	1.5747	0.032709	Up
437.194	C00427	Prostaglandin H2	M+HCOOK[1+]	2.5e-05	5.9425	0.0027255	Up
438.98	C01245	D-myo-Inositol 1,4,5-trisphosphate	M+H2O+H[1+]	0.000322713	1.8152	0.012721	Up
441.14	C00504	Folate	M[1+]	0.000239425	3.6726	0.017517	Up
441.298	C19623	22-Hydroxydocosanoate	M+HCOOK[1+]	0.000684533	1.5856	0.0060143	Up
441.41	C08830	24-Methylidenecycloartanol	M+H[1+]	0.000437733	4.6822	0.04904	Up
449.104	C08604	Cyanidin 3-O-glucoside	M(C13)-H[-]	0.000135347	1.0306	0.027778	Up
450.213	C01246	Dolichyl beta-D-glucosyl phosphate	M-NH3+H[1+]	0.000871725	3.2826	0.013704	Up
461.073	G10595	GLYCAN:G10595	M(C13)+3H[3+]	0.001943	2.1976	0.030434	Up
463.088	C05623	Isoquercitrin	M-H[-]	2.76e-05	0.82623	0.042749	Up
475.144	C03221	2-trans-Dodecenoyl-CoA	M(C13)+2H[2+]	0.00148266	1.3543	0.031524	Up
480.099	C15976	2-Methyl-1-hydroxypropyl-ThPP	M-H2O+H[1+]	0.000426641	2.7537	0.027674	Up
481.365	C11522	24-Methylenelophenol	M+HCOONa[1+]	0.000314525	3.6972	9.8415e-05	Up
491.119	C16911	Afzelin	M+CH3COO[-]	6.41e-05	3.7389	0.0010967	Up
492.123	C00445	5,10-Methenyltetrahydrofolate	M+Cl37[-]	0.00132996	3.7904	0.0004804	Up
500.92	C11555	1D-myo-Inositol 1,4,5,6-tetrakisphosphate	M(Cl37)-H[-]	0.00124981	1.7104	0.021784	Up
508.145	C16332	trans-2-Enoyl-OPC6-CoA	M(C13)+2H[2+]	0.00236312	2.2049	0.040887	Up
525.234	C05427	Phytyl diphosphate	M+HCOONa[1+]	0.00121467	2.8043	0.043781	Up
536.439	C05433	alpha-Carotene	M[1+]	0.0012841	1.4988	0.047262	Up
537.443	C05432	Lycopene	M+H[1+]	0.00262217	1.4741	0.0031693	Up
540.053	C02741	Phosphoribosyl-AMP	M-H2O-H[-]	0.00103643	3.9189	0.0090031	Up
554.123	C05921	Biotinyl-5'-AMP	M-H2O-H[-]	3.4e-05	3.4733	0.043017	Up
555.393	G00093	Globotriaosylceramide	M+HCOONa[1+]	0.00216107	0.91253	0.018938	Up
573.196	C00032	Heme	M-CO2+H[1+]	0.000874468	4.6141	0.01003	Up
575.14	C21833	Kaempferol-3-O-rutinoside	M-H2O-H[-]	0.000382633	4.1461	0.0046636	Up
583.239	C00500	Biliverdin	M(Cl37)-H[-]	0.00173784	4.0362	0.0084646	Up
584.417	G00148	GLYCAN:G00148	M+H2O+H[1+]	0.000478567	3.8489	0.04904	Up
591.136	C19796	Quercetin 3-O-rhamnoside 7-O-glucoside	M-H2O-H[-]	0.000434567	3.7171	0.0059813	Up
597.224	C02191	Protoporphyrin	M+Cl[-]	0.0027602	2.9502	0.0047923	Up
598.218	C02139	Chlorophyllide	M-NH3+H[1+]	0.000964867	1.9207	0.015937	Up
607.217	C03516	Magnesium protoporphyrin	M+Na[1+]	0.000104867	3.7222	0.042085	Up
611.161	C09826	Pinobanksin	M-H+O[-]	0.000379887	2.8107	0.0064726	Up
611.198	C11831	Divinylprotochlorophyllide	M(Cl37)-H[-]	0.00132527	4.5392	0.001496	Up
611.411	C15965	3'-Hydroxyechinenone	M+HCOO[-]	0.0007671	4.2954	3.9618e-05	Up
613.16	C00127	Glutathione disulfide	M+H[1+]	0.000310235	1.752	0.0039599	Up
613.211	C02880	Protochlorophyllide	M(S34)-H[-]	0.000336017	4.8882	0.032186	Up
631.128	C05625	Rutin	M+Na-2H[-]	0.000601778	4.7958	0.013648	Up
639.382	C08614	Violaxanthin	M+K[1+]	0.00159335	1.8747	0.019991	Up
647.203	C01613	Stachyose	M-H2O-H[-]	0.000959639	3.5004	0.015303	Up
655.237	C18155	Bacteriochlorophyllide a	M+Na[1+]	0.000422167	3.9431	0.015937	Up
662.254	C02166	Leukotriene C4	M+K-2H[-]	0.00204023	4.0597	0.0015208	Up
666.603	G13074	GLYCAN:G13074	M[1+]	0.0031556	1.5878	0.033273	Up
699.228	C16540	7(1)-Hydroxychlorophyllide a	M+HCOONa[1+]	0.000326533	3.2271	0.020507	Up
706.612	G13039	GLYCAN:G13039	M-CO+H[1+]	4.18e-05	0.78545	0.041708	Up
768.079	C00005	NADPH	M+Na[1+]	0.00151627	1.0013	0.018416	Up
787.578	C16695	Plastoquinol-9	M+K-2H[-]	0.00158577	1.0243	0.0017345	Up
827.276	C05778	Sirohydrochlorin	M-H4O2+H[1+]	0.00140967	2.1761	0.049844	Up
875.683	G13037	GLYCAN:G13037	M-H2O-H[-]	0.000835367	2.2867	0.00010596	Up
909.529	C05797	Pheophytin a	M+K[1+]	0.000569133	0.85351	0.043992	Up
911.534	C18151	7(1)-Hydroxychlorophyll a	M(Cl37)+H[1+]	0.000311467	1.1169	0.043121	Up
937.533	C05306	Chlorophyll a	M+HCOO[-]	0.00053117	2.3722	0.0095473	Up
982.275	C05263	3-Oxododecanoyl-CoA	M+H2O+H[1+]	0.00436442	1.5057	0.035109	Up
988.384	C03595	8,11,14-Eicosatrienoyl-CoA	M-HCOONa+H[1+]	0.00358292	2.4816	0.018755	Up
1005.79	G13038	GLYCAN:G13038	M+HCOONa[1+]	0.00153647	1.391	0.017838	Up
1020.22	C16336	trans-2-Enoyl-OPC4-CoA	M+Cl[-]	0.000518815	4.7953	6.3484e-05	Up
