# Supplementary material for: Molecular Interplay between Non-Host Resistance, Pathogens and Basal Immunity as a Background for Fatal Yellowing in Oil Palm (Elaeis guineensis Jacq.) Plants
Source: Int J Mol Sci. 2023 Aug 18;24(16):12918. doi: 10.3390/ijms241612918 (PMC10454536; doi:10.3390/ijms241612918)
Supplement: Supplementary file 1 [file ijms-24-12918-s001.zip › Bittencourt et al_STable 5.xlsx]

## Sheet: STable 5
Supplementary Table S5. List of metabolites identified in the leaves of oil palm plants affect to fatal yellowing via metabolomics analysis commom to AP and SP scenarios, after submitting the differentially expressed (DE) peaks to the pathway topology analysis module in MetaboAnalyst 5.0. FDR: False Discovery Rate; and FC: Fold Change.
KEGG id	Compound Name	Asymptomatic		Symptomatic
		Log2(FC)	Profile	Log2(FC)	Profile
C00018	Pyridoxal phosphate	2.3636	Up	3.6414	Up
C00019	S-Adenosyl-L-methionine	-1.1255	Down	-4.5256	Down
C00021	S-Adenosyl-L-homocysteine	-3.6079	Down	-2.4174	Down
C00026	2-Oxoglutarate	-1.6291	Down	1.755	Up
C00032	Heme	-2.3053	Down	4.6141	Up
C00063	CTP	3.861	Up	-1.8127	Down
C00078	L-Tryptophan	-1.346	Down	3.7826	Up
C00089	Sucrose	-0.94326	Down	1.1153	Up
C00101	Tetrahydrofolate	-1.719	Down	-1.7336	Down
C00104	IDP	-3.8721	Down	6.4527	Up
C00122	Fumarate	1.6741	Up	2.4716	Up
C00127	Glutathione disulfide	-1.5281	Down	1.752	Up
C00130	IMP	1.5512	Up	6.8148	Up
C00153	Nicotinamide	-2.0042	Down	2.5361	Up
C00164	Acetoacetate	-1.0662	Down	2.4588	Up
C00178	Thymine	-1.3427	Down	2.568	Up
C00212	Adenosine	-1.7231	Down	2.3122	Up
C00224	Adenylyl sulfate	-2.3717	Down	1.4537	Up
C00242	Guanine	-3.018	Down	3.2835	Up
C00249	Hexadecanoic acid	3.3612	Up	2.9201	Up
C00253	Nicotinate	-1.604	Down	1.2801	Up
C00255	Riboflavin	-2.0581	Down	2.4299	Up
C00258	D-Glycerate	1.6822	Up	2.0464	Up
C00311	Isocitrate	-1.0684	Down	1.9801	Up
C00315	Spermidine	-1.6631	Down	1.0882	Up
C00327	L-Citrulline	-2.7129	Down	2.2298	Up
C00332	Acetoacetyl-CoA	3.3101	Up	-3.5288	Down
C00345	6-Phospho-D-gluconate	-0.88813	Down	1.3338	Up
C00386	Carnosine	-2.1283	Down	2.1601	Up
C00387	Guanosine	-0.95403	Down	1.3473	Up
C00417	cis-Aconitate	-1.7659	Down	1.9453	Up
C00427	Prostaglandin H2	8.6675	Up	5.9425	Up
C00447	Sedoheptulose 1,7-bisphosphate	-0.99835	Down	1.202	Up
C00448	trans,trans-Farnesyl diphosphate	-1.8122	Down	1.7327	Up
C00470	Pectate	-1.2225	Down	2.0452	Up
C00475	Cytidine	1.0951	Up	-1.9172	Down
C00482	Sinapate	5.0381	Up	1.9014	Up
C00483	Tyramine	-0.96135	Down	2.1759	Up
C00500	Biliverdin	-2.5544	Down	4.0362	Up
C00504	Folate	-1.2345	Down	3.6726	Up
C00526	Deoxyuridine	-1.4823	Down	1.4478	Up
C00544	Homogentisate	-1.8717	Down	1.3062	Up
C00590	Coniferyl alcohol	-0.90284	Down	2.7099	Up
C00655	Xanthosine 5'-phosphate	-1.4188	Down	1.5747	Up
C00670	sn-Glycero-3-phosphocholine	-0.76731	Down	1.6031	Up
C00712	(9Z)-Octadecenoic acid	3.5186	Up	-1.9696	Down
C00748	Siroheme	3.6872	Up	-2.8534	Down
C00750	Spermine	-5.1031	Down	3.7688	Up
C00783	Tropinone	-3.4941	Down	1.3797	Up
C00811	4-Coumarate	-1.6614	Down	1.5683	Up
C00818	D-Glucarate	-2.1301	Down	2.1271	Up
C00852	Chlorogenate	1.7628	Up	2.7066	Up
C00860	L-Histidinol	-1.3585	Down	1.7588	Up
C00931	Porphobilinogen	-4.4942	Down	3.7758	Up
C00940	2-Oxoglutaramate	6.8111	Up	4.1375	Up
C01035	4-Guanidinobutanoate	-2.3662	Down	1.9768	Up
C01036	4-Maleylacetoacetate	-1.0672	Down	1.334	Up
C01081	Thiamin monophosphate	-1.5682	Down	1.5234	Up
C01137	S-Adenosylmethioninamine	-1.9975	Down	-3.0084	Down
C01179	3-(4-Hydroxyphenyl)pyruvate	-1.626	Down	1.9392	Up
C01226	12-OPDA	3.0324	Up	5.2871	Up
C01245	D-myo-Inositol 1,4,5-trisphosphate	-1.9573	Down	1.8152	Up
C01246	Dolichyl beta-D-glucosyl phosphate	-2.5089	Down	3.2826	Up
C01268	5-Amino-6-(5'-phosphoribosylamino)uracil	-2.2233	Down	1.9407	Up
C01477	Apigenin	1.4325	Up	3.287	Up
C01494	Ferulate	-1.7253	Down	3.9946	Up
C01530	Octadecanoic acid	3.0175	Up	1.7569	Up
C01595	Linoleate	6.7191	Up	1.4351	Up
C01598	Melatonin	4.3478	Up	2.6956	Up
C01613	Stachyose	2.5998	Up	3.5004	Up
C01750	Quercitrin	2.4904	Up	4.7048	Up
C01801	Deoxyribose	3.0195	Up	1.3084	Up
C02034	Gibberellin A19	-2.6496	Down	2.1741	Up
C02059	Phylloquinone	-1.9551	Down	-2.4633	Down
C02139	Chlorophyllide	-5.3611	Down	1.9207	Up
C02166	Leukotriene C4	2.4107	Up	4.0597	Up
C02226	2-Methylmaleate	1.5273	Up	2.2596	Up
C02325	Sinapyl alcohol	-2.462	Down	1.9841	Up
C02477	alpha-Tocopherol	2.2086	Up	-2.0305	Down
C02631	2-Isopropylmaleate	1.0551	Up	-1.6844	Down
C02666	Coniferyl aldehyde	-1.8609	Down	-1.41	Down
C02880	Protochlorophyllide	-4.1634	Down	4.8882	Up
C02906	Dihydromyricetin	5.589	Up	1.9832	Up
C03082	4-Phospho-L-aspartate	-1.3545	Down	1.5063	Up
C03175	Shikimate 3-phosphate	-2.0148	Down	1.16	Up
C03221	2-trans-Dodecenoyl-CoA	-1.2268	Down	1.3543	Up
C03242	Dihomo-gamma-linolenate	4.3951	Up	-1.5055	Down
C03313	Phylloquinol	6.1339	Up	4.9032	Up
C03451	(R)-S-Lactoylglutathione	-1.6464	Down	1.982	Up
C03516	Magnesium protoporphyrin	-1.7827	Down	3.7222	Up
C03595	8,11,14-Eicosatrienoyl-CoA	-1.746	Down	2.4816	Up
C03648	cis-3,4-Leucopelargonidin	0.87412	Up	1.3001	Up
C03657	1,4-Dihydroxy-2-naphthoate	-1.2174	Down	3.023	Up
C03758	Dopamine	-1.2949	Down	1.4668	Up
C03765	4-Hydroxyphenylacetaldehyde	-1.2078	Down	1.4718	Up
C04079	N-((R)-Pantothenoyl)-L-cysteine	2.4477	Up	4.4062	Up
C04332	6,7-Dimethyl-8-(D-ribityl)lumazine	3.0282	Up	1.3069	Up
C04352	(R)-4'-Phosphopantothenoyl-L-cysteine	-4.6081	Down	4.4128	Up
C04454	5-Amino-6-(5'-phospho-D-ribitylamino)uracil	1.3512	Up	2.8466	Up
C04640	2-(Formamido)-N1-(5'-phosphoribosyl)acetamidine	-1.8846	Down	-2.3571	Down
C04677	1-(5'-Phosphoribosyl)-5-amino-4-imidazolecarboxamide	3.4533	Up	6.0574	Up
C04717	(9Z,11E)-(13S)-13-Hydroperoxyoctadeca-9,11-dienoic acid	-3.8575	Down	5.485	Up
C04785	13(S)-HPOT	2.1076	Up	2.7935	Up
C04823	1-(5'-Phosphoribosyl)-5-amino-4-(N-succinocarboxamide)-imidazole	-2.3422	Down	2.9792	Up
C05263	3-Oxododecanoyl-CoA	3.2274	Up	1.5057	Up
C05306	Chlorophyll a	3.8534	Up	2.3722	Up
C05307	Chlorophyll b	-2.3466	Down	-2.1567	Down
C05366	(+)-Pinoresinol	-1.6335	Down	3.4197	Up
C05402	Melibiose	-1.1326	Down	1.3834	Up
C05404	D-Gal alpha 1->6D-Gal alpha 1->6D-Glucose	-3.0693	Down	-3.6245	Down
C05427	Phytyl diphosphate	-3.4101	Down	2.8043	Up
C05433	alpha-Carotene	3.9013	Up	1.4988	Up
C05608	4-Hydroxycinnamyl aldehyde	-1.2942	Down	-2.8404	Down
C05610	Sinapoyl aldehyde	-3.9443	Down	4.6975	Up
C05623	Isoquercitrin	1.2568	Up	0.82623	Up
C05625	Rutin	2.0995	Up	4.7958	Up
C05674	CMP-N-trimethyl-2-aminoethylphosphonate	-2.8588	Down	-3.6496	Down
C05778	Sirohydrochlorin	-1.8617	Down	2.1761	Up
C05797	Pheophytin a	3.7546	Up	0.85351	Up
C05823	3-Mercaptolactate	-3.3408	Down	3.4786	Up
C05841	Nicotinate D-ribonucleoside	-1.1756	Down	1.7419	Up
C05913	(3Z)-Phytochromobilin	-2.5783	Down	-1.4187	Down
C05921	Biotinyl-5'-AMP	-0.89136	Down	3.4733	Up
C05983	Propionyladenylate	-3.5057	Down	4.2355	Up
C06001	(S)-3-Hydroxyisobutyrate	1.4404	Up	1.5819	Up
C06032	D-erythro-3-Methylmalate	-3.3016	Down	3.9613	Up
C06054	2-Oxo-3-hydroxy-4-phosphobutanoate	-4.4581	Down	3.422	Up
C06098	Zeaxanthin	-1.4818	Down	-0.45599	Down
C06197	P1,P3-Bis(5'-adenosyl) triphosphate	-2.6066	Down	-4.2529	Down
C06424	Tetradecanoic acid	-4.0086	Down	-5.1322	Down
C06425	Icosanoic acid	4.3698	Up	4.2995	Up
C06427	(9Z,12Z,15Z)-Octadecatrienoic acid	3.4257	Up	1.9771	Up
C08325	Amygdalin	-2.2061	Down	-3.1777	Down
C08830	24-Methylidenecycloartanol	9.3603	Up	4.6822	Up
C09826	Pinobanksin	2.0087	Up	2.8107	Up
C10434	5-O-Caffeoylshikimic acid	-1.6092	Down	0.8679	Up
C10646	Lariciresinol	-4.1354	Down	2.915	Up
C11512	Methyl jasmonate	-4.5903	Down	1.2658	Up
C11555	1D-myo-Inositol 1,4,5,6-tetrakisphosphate	1.7718	Up	1.7104	Up
C11831	Divinylprotochlorophyllide	-4.0622	Down	4.5392	Up
C11855	Gibberellin A29-catabolite	-5.5117	Down	3.0139	Up
C11863	Gibberellin A9	-4.1273	Down	4.2855	Up
C11945	trans-2-Methyl-5-isopropylhexa-2,5-dienoyl-CoA	-2.3977	Down	-2.3478	Down
C12144	Phytosphingosine	-4.1363	Down	-6.0341	Down
C12204	5-Hydroxyconiferaldehyde	-2.567	Down	1.8519	Up
C12205	5-Hydroxyconiferyl alcohol	-1.6272	Down	2.1489	Up
C12208	p-Coumaroyl quinic acid	-1.7794	Down	5.8111	Up
C12248	5-Hydroxy-2-oxo-4-ureido-2,5-dihydro-1H-imidazole-5-carboxylate	-1.2669	Down	1.5255	Up
C13309	2-Phytyl-1,4-naphthoquinone	3.7759	Up	0.74806	Up
C13431	9'-cis-Neoxanthin	2.5227	Up	-1.6761	Down
C15965	3'-Hydroxyechinenone	5.7711	Up	4.2954	Up
C15976	2-Methyl-1-hydroxypropyl-ThPP	-4.3779	Down	2.7537	Up
C16322	9-Oxononanoic acid	2.2545	Up	3.3554	Up
C16332	trans-2-Enoyl-OPC6-CoA	-4.833	Down	2.2049	Up
C16334	3-Oxo-OPC6-CoA	-1.8422	Down	-3.7455	Down
C16336	trans-2-Enoyl-OPC4-CoA	4.1217	Up	4.7953	Up
C16358	1-Methylxanthine	1.9949	Up	-2.2018	Down
C16448	Dihydrozeatin-O-glucoside	-2.2878	Down	-2.5998	Down
C16540	7(1)-Hydroxychlorophyllide a	-7.7929	Down	3.2271	Up
C16695	Plastoquinol-9	1.3198	Up	1.0243	Up
C16911	Afzelin	1.0454	Up	3.7389	Up
C17214	2-(3'-Methylthio)propylmalic acid	2.5343	Up	1.519	Up
C18021	Pheophorbide a	-1.9398	Down	-1.8282	Down
C18022	Red chlorophyll catabolite	-1.1633	Down	-1.8834	Down
C18151	7(1)-Hydroxychlorophyll a	2.1085	Up	1.1169	Up
C18155	Bacteriochlorophyllide a	-3.0011	Down	3.9431	Up
C19616	18-Hydroxyoleate	5.8675	Up	3.0234	Up
C19620	9,10-Epoxy-18-hydroxystearate	2.4207	Up	5.8432	Up
C19623	22-Hydroxydocosanoate	3.1192	Up	1.5856	Up
C19796	Quercetin 3-O-rhamnoside 7-O-glucoside	3.1477	Up	3.7171	Up
C20258	(2S,4S)-4-Hydroxy-2,3,4,5-tetrahydrodipicolinate	-1.6225	Down	-3.8755	Down
C20454	(-)-Lariciresinol	-3.7192	Down	3.7416	Up
C20456	(+)-Secoisolariciresinol	-2.6952	Down	2.8406	Up
C21833	Kaempferol-3-O-rutinoside	-1.1397	Down	4.1461	Up
G00006	GLYCAN:G00006	-1.3731	Down	1.6084	Up
G00093	Globotriaosylceramide	8.1528	Up	0.91253	Up
G05477	GLYCAN:G05477	3.5977	Up	-6.5781	Down
G13037	GLYCAN:G13037	2.6037	Up	2.2867	Up
G13074	GLYCAN:G13074	1.1785	Up	1.5878	Up
